# Supplementary material for: Enhancement of the Follicular Lymphoma International Prognostic Index (FLIPI) with lymphopenia (FLIPI-L): a predictor for overall survival and histologic transformation
Source: Blood Cancer J. 2020 Jan 2;9(12):104. doi: 10.1038/s41408-019-0269-6 (PMC6938796; doi:10.1038/s41408-019-0269-6)
Supplement: Supplementary file 3 — Supplemental table 1 [file 41408_2019_269_MOESM3_ESM.xlsx]

## Sheet: ST1. FLIPI-L distribution
	FLIPI-L	N	%			FLIPI-L risk categories			N	%
	0	68	0.0923913			Low (0-1)			224	0.304348
	1	156	0.211957			Intermediate (2-3)			227	0.308
	2	227	0.308424			High (4-6)			285	0.387228
	3	141	0.191576
	4	99	0.134511
	5	36	0.048913
	6	9	0.0122283
	a)					b)
