# Supplementary material for: Enhancement of the Follicular Lymphoma International Prognostic Index (FLIPI) with lymphopenia (FLIPI-L): a predictor for overall survival and histologic transformation
Source: Blood Cancer J. 2020 Jan 2;9(12):104. doi: 10.1038/s41408-019-0269-6 (PMC6938796; doi:10.1038/s41408-019-0269-6)
Supplement: Supplementary file 4 — Supplemental table 2 [file 41408_2019_269_MOESM4_ESM.xlsx]

## Sheet: ST2 Cox regression FLIPI &ALC
		Hazard Ratio	95% CI		p-value
		Ref	-	-
	FLIPI 1	1.0961	0.485961	2.47227	0.825015
	FLIPI 2	1.27366	0.584554	2.77514	0.542678
	FLIPI 3	2.19773	0.975986	4.94884	0.0572661
	FLIPI 4	1.53488	0.600375	3.92397	0.370983
	FLIPI 5	1.30322	0.29515	5.75428	0.726702
	ALC ≥ 1.0x109/L	Ref	-	-	-
	ALC < 1.0x109/L	2.21203	1.48307	3.29931	9.94061e-05
