# Supplementary material for: Enhancement of the Follicular Lymphoma International Prognostic Index (FLIPI) with lymphopenia (FLIPI-L): a predictor for overall survival and histologic transformation
Source: Blood Cancer J. 2020 Jan 2;9(12):104. doi: 10.1038/s41408-019-0269-6 (PMC6938796; doi:10.1038/s41408-019-0269-6)
Supplement: Supplementary file 5 — Supplemental table 3 [file 41408_2019_269_MOESM5_ESM.xlsx]

## Sheet: ST3 Logistic regrssion
		Odds Ratio	95% CI		p-value
	Age
	≤60	Ref
	>60	0.81	0.54	1.22	0.32
	Hemoglobin
	<12 g/dL	Ref
	≥12 g/dL	1.52	0.96	2.42	0.08
	Stage
	I/II	Ref
	III/IV	1.84	1.07	3.2	0.03
	Nodal sites
	≤4	Ref
	>4	0.66	0.41	1.04	0.07
	LDH elevated
	No	Ref
	Yes	1.72	1.06	2.78	0.03
	Grade
	1	Ref
	2	1.25	0.79	1.97	0.33
	3	1.63	0.94	2.82	0.08
	ALC
	≥ 1.0x109/L	Ref
	< 1.0x109/L	1.86	1.21	2.86	<0.01
