# Supplementary material for: Enhancement of the Follicular Lymphoma International Prognostic Index (FLIPI) with lymphopenia (FLIPI-L): a predictor for overall survival and histologic transformation
Source: Blood Cancer J. 2020 Jan 2;9(12):104. doi: 10.1038/s41408-019-0269-6 (PMC6938796; doi:10.1038/s41408-019-0269-6)
Supplement: Supplementary file 6 — Supplemental table 4 [file 41408_2019_269_MOESM6_ESM.xlsx]

## Sheet: ST4 Log Reg FLIPI-L
	FLIPI-L	OR	95% CI		p-value
	0	Ref	-	-	-
	1	1.85294	0.665166	5.16171	0.238018
	2	2.37487	0.893281	6.31381	0.0829624
	3	4.32	1.61135	11.5819	0.00363626
	4	4.25676	1.53916	11.7726	0.00525737
	5	5.544	1.7481	17.5825	0.0036326
	6	3.6	0.585482	22.1356	0.166883
